# Supplementary material for: Structural basis for HIV-1 antagonism of host APOBEC3G via Cullin E3 ligase
Source: Sci Adv. 2023 Jan 4;9(1):eade3168. doi: 10.1126/sciadv.ade3168 (PMC9812381; doi:10.1126/sciadv.ade3168)
Supplement: Supplementary file 2 — Movie S1 [file sciadv.ade3168_movie_s1.zip]

Archive with 1 entries (1 files):
- sciadv.ade3168_movie_s1.mp4
